# Supplementary material for: Solubility, Release Behavior and Membrane Permeability of a Ibuprofen Hydrogel Co-Assembled with N-Methyl-D-Glucosamine
Source: Gels. 2026 Jun 29;12(7):577. doi: 10.3390/gels12070577 (PMC13409050; doi:10.3390/gels12070577)
Supplement: Supplementary file 1 [file gels-12-00577-s001.zip]

Archive with 1 entries (1 files):
- gels-4345877-supplementary.pdf
